# Supplementary material for: Accurate Prediction of Peptide Binding Sites on Protein Surfaces
Source: PLoS Comput Biol. 2009 Mar 27;5(3):e1000335. doi: 10.1371/journal.pcbi.1000335 (PMC2653190; doi:10.1371/journal.pcbi.1000335)
Supplement: Dataset S1 — Benchmark dataset used for the evaluation of the method. (0.01 MB TDS) [file pcbi.1000335.s001.tds]

PDBID_BOUND	PEPTIDE_CHAIN	PROTEIN_CHAIN	PDBID_UNBOUND
148l	peptide S	protein E	131l
1a0h	peptide F	protein E	1and
1a38	peptide P	protein A	1a4o
1a8k	peptide C	protein B	1hhp
1aht	peptide I	protein H+L	1tgb
1aws	peptide B	protein A	2cpl
1azs	peptide A	protein C	1gia
1b8h	peptide D	protein B	1b77
1b8q	peptide B	protein A	1z86
1bc5	peptide T	protein A	1af7
1bll	peptide I	protein E	1lap
1bt6	peptide C	protein B	1a4p
1bxx	peptide P	protein A	2vgl
1c9i	peptide C	protein A	1bpo
1c9l	peptide C	protein A	1bpo
1ca9	peptide H	protein B	1ca4
1cf0	peptide C	protein A	1pne
1cmi	peptide D	protein B	1f3c
1cqh	peptide B	protein A	1trs
1cwd	peptide P	protein L	3hck
1czy	peptide D	protein A	1ca4
1czz	peptide E	protein B	1ca4
1d01	peptide G	protein D	1ca4
1d5g	peptide B	protein A	3pdz
1d8d	peptide P	protein B	1ft1
1ddm	peptide B	protein A	1wj1
1ddv	peptide B	protein A	1i2h
1dkd	peptide H	protein D	1jon
1ds5	peptide G	protein C	1wfc
1dzi	peptide B	protein A	1jlm
1e6i	peptide P	protein A	1f68
1e8n	peptide I	protein A	1h2x
1eak	peptide R	protein D	1ck7
1eba	peptide D	protein B	1egj
1ee4	peptide D	protein A	2bct
1een	peptide B	protein A	2hnp
1eeo	peptide B	protein A	2hnp
1efx	peptide C	protein D	1b6u
1eg4	peptide P	protein A	1eg3
1ejh	peptide G	protein C	1ipb
1elr	peptide B	protein A	2fo7
1elw	peptide D	protein B	2fo7
1er8	peptide I	protein E	3app
1evh	peptide B	protein A	1egx
1eyx	peptide H	protein L	1lia
1f3r	peptide A	protein B	2gki
1f47	peptide A	protein B	1f46
1f8a	peptide C	protein B	1nmv
1f93	peptide E	protein B	1usm
1f95	peptide D	protein B	1f3c
1fch	peptide D	protein B	2j9q
1ff1	peptide B	protein A	1eh2
1fgl	peptide B	protein A	2cpl
1fpr	peptide B	protein A	1gwz
1fv1	peptide F	protein D	1hdm
1g1f	peptide B	protein A	2hnp
1g1g	peptide B	protein A	2hnp
1g1h	peptide B	protein A	2hnp
1g1s	peptide D	protein A	1esl
1g3f	peptide B	protein A	1f9x
1g6g	peptide E	protein A	1g3g
1gul	peptide L	protein D	1guk
1gvu	peptide I	protein A	3app
1gvx	peptide I	protein A	3app
1gyb	peptide E	protein A	1zo2
1h0g	peptide C	protein B	1edt
1h0i	peptide C	protein A	1edt
1h25	peptide E	protein B	1vin
1h26	peptide E	protein B	1vin
1h27	peptide E	protein B	1vin
1h28	peptide F	protein D	1vin
1h3h	peptide B	protein A	1nyf
1h6e	peptide P	protein A	2vgl
1hes	peptide P	protein A	2vgl
1hl3	peptide B	protein A	1dxy
1hpg	peptide B	protein A	2sfa
1i31	peptide P	protein A	2vgl
1i3o	peptide B	protein F	1c9q
1i51	peptide E	protein A	1shj
1i5h	peptide B	protein W	2joc
1i8g	peptide A	protein B	1i6c
1ibc	peptide C	protein B	2fqq
1iid	peptide O	protein A	1rxt
1irs	peptide B	protein A	1j0w
1j19	peptide B	protein A	1gc6
1j4k	peptide P	protein A	1fhq
1j4p	peptide B	protein A	1g3g
1j4x	peptide D	protein A	1mkp
1j71	peptide B	protein A	1zap
1j80	peptide A	protein B	1rbb
1jcr	peptide C	protein B	1ft1
1jcs	peptide C	protein A	1ft1
1jg3	peptide D	protein B	1o54
1jk4	peptide B	protein A	1jk6
1jm4	peptide A	protein B	1f68
1jmq	peptide P	protein A	2joc
1jn5	peptide C	protein B	1jkg
1jot	peptide B	protein A	1c3k
1jpp	peptide D	protein B	2bct
1jsp	peptide A	protein B	2g4a
1ju5	peptide B	protein A	1ghu
1jvq	peptide D	protein I	1ath
1jw6	peptide B	protein A	2cna
1jwg	peptide D	protein B	1jwf
1jyc	peptide Q	protein B	2cna
1jyi	peptide S	protein D	2cna
1k1t	peptide C	protein A+B	1hhp
1k2n	peptide P	protein A	1qu5
1k3q	peptide B	protein A	1g3g
1k9q	peptide B	protein A	1e0m
1k9r	peptide B	protein A	1e0m
1ka7	peptide B	protein A	1ab2
1kap	peptide I	protein P	1akl
1kat	peptide X	protein W	1wq8
1kj7	peptide P	protein A+B	1hhp
1kkl	peptide A	protein I	2hid
1klq	peptide B	protein A	1s2h
1ko6	peptide D	protein C	2aiv
1ky7	peptide P	protein A	1qts
1kyd	peptide P	protein A	1qts
1kyf	peptide P	protein A	1qts
1kzo	peptide C	protein A	1ft1
1l2z	peptide B	protein A	1gyf
1l5g	peptide C	protein B	1m1x
1l6o	peptide F	protein C	2f0a
1lb6	peptide B	protein A	1lb4
1lvb	peptide D	protein B	1q31
1lvm	peptide D	protein B	1q31
1m0v	peptide B	protein A	1huf
1m1d	peptide B	protein A	1ygh
1m4h	peptide D	protein B	1am5
1m4p	peptide B	protein A	1kpp
1m9d	peptide C	protein B	UNBO
1m9x	peptide H	protein E	UNBO
1ma3	peptide B	protein A	1j8f
1mdj	peptide B	protein A	1trs
1mfg	peptide B	protein A	2h3l
1mk7	peptide A	protein D	1mix
1mk9	peptide G	protein F	1mix
1mw4	peptide B	protein A	1nrv
1n0x	peptide R	protein M	1u6a
1n6d	peptide I	protein C	1k32
1n6e	peptide H	protein G	1k32
1n7f	peptide C	protein A	1n7e
1n7t	peptide B	protein A	2h3l
1nex	peptide F	protein D	2ovp
1njt	peptide F	protein B	1lay
1nlt	peptide B	protein A	1xao
1npo	peptide D	protein C	1jk6
1nq7	peptide B	protein A	3prg
1nx0	peptide C	protein A	1aj5
1nx1	peptide C	protein A	1aj5
1o6k	peptide C	protein A	1mrv
1o6o	peptide E	protein C	2bct
1o9d	peptide P	protein A	2bq0
1o9s	peptide L	protein B	1h3i
1oai	peptide B	protein A	1go5
1obx	peptide B	protein A	1nte
1oby	peptide Q	protein B	1nte
1ok7	peptide C	protein B	2pol
1okv	peptide F	protein D	1vin
1om9	peptide Q	protein B	1gyu
1oo4	peptide B	protein A	1oo3
1opi	peptide B	protein A	2dny
1oqe	peptide N	protein E	1u5x
1oqn	peptide D	protein B	1wj1
1ou8	peptide C	protein A	1ou9
1ow7	peptide D	protein A	1ktm
1oxg	peptide B	protein A	1chg
1ozs	peptide B	protein A	1fi5
1p13	peptide C	protein B	1bkl
1p22	peptide C	protein A	2ovp
1p4u	peptide B	protein A	2a7b
1p7w	peptide B	protein A	1ic6
1p9u	peptide G	protein B	1p9s
1pad	peptide I	protein A	1ppd
1pcg	peptide F	protein B	1qkn
1pcx	peptide B	protein A	1m2v
1pd0	peptide B	protein A	1m2v
1pd1	peptide B	protein A	1m2v
1peg	peptide P	protein A	1ml9
1pfb	peptide B	protein A	2dnv
1pip	peptide B	protein A	1yal
1pmx	peptide B	protein A	2gf1
1pop	peptide B	protein A	1yal
1pz5	peptide C	protein A	1m71
1q1j	peptide P	protein H	1ad0
1q1s	peptide A	protein C	1ial
1q2d	peptide B	protein A	1ygh
1q5l	peptide B	protein A	1bpr
1qc6	peptide C	protein A	1egx
1qd6	peptide B	protein D	1qd5
1qfn	peptide B	protein A	1ego
1qg1	peptide I	protein E	1fhs
1qja	peptide Q	protein B	2bq0
1qjb	peptide S	protein B	2bq0
1qz0	peptide F	protein B	1ytn
1r17	peptide D	protein B	1n67
1r2b	peptide D	protein B	2if5
1r9n	peptide H	protein D	1r9m
1rbf	peptide S	protein A	1rbb
1rbg	peptide S	protein A	1rbb
1rbh	peptide S	protein A	1rbb
1rbi	peptide S	protein A	1rbb
1re3	peptide H	protein F	1lt9
1rgj	peptide B	protein A	2abx
1rgq	peptide D	protein A	1bef
1rgr	peptide B	protein A	1kef
1rst	peptide P	protein B	1stp
1rsu	peptide P	protein B	1stp
1rxz	peptide B	protein A	1rwz
1sbw	peptide I	protein A	1tgc
1shc	peptide B	protein A	1n3h
1skg	peptide B	protein A	1tgm
1slg	peptide M	protein B	1stp
1smr	peptide B	protein A	2psg
1soz	peptide D	protein A	1te0
1srn	peptide B	protein A	1kh8
1ssh	peptide B	protein A	1oot
1str	peptide P	protein D	1stp
1sza	peptide Z	protein B	2bf0
1szd	peptide B	protein A	1q14
1t08	peptide C	protein A	2bct
1t15	peptide B	protein A	1jnx
1t29	peptide B	protein A	1jnx
1t2v	peptide J	protein E	1jnx
1t3e	peptide P	protein B	1fc5
1t4f	peptide P	protein M	1z1m
1t7f	peptide B	protein A	2am9
1t7m	peptide B	protein A	2am9
1t7r	peptide B	protein A	2am9
1tce	peptide B	protein A	1mil
1tdv	peptide B	protein A	1tgm
1tg4	peptide I	protein A	1tgm
1tj9	peptide B	protein A	1tgm
1tjk	peptide I	protein A	1tgm
1tk2	peptide Y	protein A	1svn
1tn6	peptide C	protein A	1jcq
1tn8	peptide C	protein B	1ft1
1tnz	peptide M	protein B	1n4p
1tsq	peptide P	protein B	1hhp
1tt5	peptide F	protein D	1yov
1twb	peptide D	protein B	1zsz
1txq	peptide B	protein A	2coy
1tzs	peptide P	protein A	5pep
1u00	peptide P	protein A	1bpr
1u76	peptide B	protein A	1plq
1u7b	peptide B	protein A	1plq
1u8t	peptide F	protein B	5chy
1u9l	peptide C	protein B	1wcl
1uef	peptide C	protein A	1p5t
1ugw	peptide F	protein E	1vbp
1ugx	peptide B	protein A	1vbp
1ujj	peptide C	protein A	1jwf
1ujk	peptide D	protein B	1jwf
1umw	peptide E	protein A	2ogq
1uoo	peptide B	protein A	1h2x
1uop	peptide B	protein A	1h2x
1uoq	peptide B	protein A	1h2x
1upk	peptide B	protein A	1upl
1utc	peptide Q	protein B	1bpo
1v1t	peptide S	protein B	1n99
1vj6	peptide B	protein A	1gm1
1vwe	peptide P	protein B	1stp
1vwg	peptide P	protein B	1stp
1vwl	peptide P	protein D	1stp
1w80	peptide Q	protein A	1b9k
1w8x	peptide M	protein L	1cjd
1w9e	peptide S	protein B	1n99
1w9q	peptide S	protein B	1n99
1wkr	peptide I	protein A	5pep
1x8s	peptide B	protein A	1ry4
1xhm	peptide C	protein A	2h9l
1xn2	peptide F	protein B	1am5
1xn3	peptide I	protein C	1am5
1xoc	peptide B	protein A	1dpe
1xqh	peptide B	protein A	1h3i
1xrp	peptide Q	protein A	1mtz
1y2a	peptide P	protein C	1ial
1y3a	peptide H	protein D	1gia
1y7l	peptide P	protein A	2bht
1y98	peptide B	protein A	1jnx
1yc5	peptide B	protein A	1j8f
1ycq	peptide B	protein A	1z1m
1ygu	peptide D	protein B	2fh7
1yjm	peptide F	protein B	1ujx
1ymt	peptide B	protein A	1pk5
1yp0	peptide B	protein A	1pk5
1yrk	peptide B	protein A	1bdy
1ytv	peptide N	protein B	1t0k
1yvh	peptide B	protein A	1b47
1yvl	peptide C	protein A	1y1u
1ywh	peptide L	protein K	2fd6
1ywt	peptide D	protein B	2bq0
1yy6	peptide B	protein A	2f1w
1z9o	peptide L	protein F	2cri
1zkk	peptide H	protein D	1mvh
1zub	peptide B	protein A	2css
1zys	peptide B	protein A	2hog
2a0t	peptide B	protein A	1g3g
2a25	peptide B	protein A	1k2f
2age	peptide A	protein X	1tgc
2aij	peptide P	protein X	2afy
2aik	peptide P	protein X	2afy
2ain	peptide B	protein A	1t2m
2aka	peptide L	protein A	1yv3
2an6	peptide E	protein A	1k2f
2arq	peptide P	protein A	1by7
2arr	peptide P	protein A	1by7
2asq	peptide B	protein A	2uyz
2avm	peptide C	protein A	1hhp
2axi	peptide B	protein A	1z1m
2axz	peptide F	protein B	2axv
2b0f	peptide B	protein A	1cqq
2b1n	peptide B	protein A	2b1m
2b26	peptide D	protein A	1c3g
2b2t	peptide D	protein A	2b2y
2b9h	peptide C	protein A	2b9f
2bbu	peptide B	protein A	2pna
2be1	peptide D	protein B	2hz6
2bgn	peptide X	protein B	1j2e
2bn5	peptide B	protein A	2bn6
2bp3	peptide S	protein B	2aav
2bp5	peptide P	protein M	2vgl
2bqz	peptide F	protein E	2o8j
2br9	peptide P	protein A	2bq0
2brq	peptide D	protein B	2aav
2bug	peptide B	protein A	1a17
2buo	peptide T	protein A	1baj
2byp	peptide J	protein E	2pgz
2c1n	peptide E	protein B	2bq0
2c23	peptide P	protein A	2bq0
2c63	peptide R	protein C	2bq0
2c9f	peptide V	protein E	1x9p
2cbl	peptide B	protein A	1b47
2cch	peptide F	protein D	1vyw
2ce8	peptide X	protein A	1gxr
2ce9	peptide Y	protein C	1gxr
2cvy	peptide B	protein A	1zyz
2czy	peptide B	protein A	2cr7
2d5w	peptide D	protein B	2o7i
2dew	peptide A	protein X	1wd9
2dex	peptide A	protein X	1wd9
2dey	peptide A	protein X	1wd9
2ds8	peptide Q	protein A	2ds5
2duj	peptide P	protein A	1ic6
2dyf	peptide B	protein A	1zr7
2ez5	peptide P	protein W	1wr7
2f69	peptide B	protein A	1n6c
2f6a	peptide E	protein A	2f68
2fci	peptide B	protein A	2dm0
2ff4	peptide E	protein A	2fez
2ff6	peptide H	protein A	1ijj
2ffu	peptide P	protein A	2ffv
2fge	peptide D	protein A	1q2l
2fgr	peptide B	protein A	2fgq
2fib	peptide B	protein A	1fid
2flu	peptide P	protein X	1u6d
2foj	peptide B	protein A	2f1w
2fop	peptide B	protein A	2f1w
2fts	peptide P	protein A	1fc5
2fuu	peptide B	protein A	2fui
2fvj	peptide B	protein A	1zeo
2g1t	peptide G	protein C	2e2b
2g35	peptide B	protein A	1mix
2g46	peptide C	protein A	1n3j
2g58	peptide B	protein A	1tgm
2g5l	peptide X	protein A	1stp
2g6q	peptide B	protein A	1wes
2gc7	peptide D	protein C	1aaj
2gdc	peptide B	protein A	1dov
2gfa	peptide D	protein B	2gf7
2ght	peptide D	protein B	1ta0
2gs0	peptide B	protein A	1y5o
2gv2	peptide B	protein A	1z1m
2h2h	peptide B	protein A	1j8f
2h43	peptide J	protein E	1fza
2h6f	peptide P	protein B	1jcq
2h6h	peptide P	protein B	1jcq
2h6m	peptide I	protein A	1hav
2h6n	peptide D	protein B	2h9l
2h9m	peptide B	protein A	2h9l
2hd4	peptide B	protein A	1ic6
2hlb	peptide C	protein A	1as0
2hpz	peptide B	protein A	1ic6
2i3h	peptide D	protein B	2i3i
2ifr	peptide B	protein A	1s2b
2ih3	peptide C	protein B	1cr9
2isq	peptide B	protein A	1z7w
2ivz	peptide H	protein D	1c5k
2iwb	peptide B	protein A	2iwc
2ixp	peptide I	protein D	2ixo
2j0u	peptide T	protein A	2hxy
2j9a	peptide D	protein A	2ewb
2nmb	peptide B	protein A	1wj1
2nph	peptide T	protein A	1hhp
2ns1	peptide B	protein A	2npe
2oi3	peptide B	protein A	2hk5
3bzi	peptide E	protein A	2ogq
2ojx	peptide E	protein A	2ogq
2pld	peptide B	protein A	2dm0
2r1r	peptide P	protein C	1rlr
3srn	peptide B	protein A	1kh8
5apr	peptide I	protein E	2apr
5er2	peptide I	protein E	1ibq
